# Supplementary material for: Effect of Proteins on the Network Formation and Degradation of Peroxide Cross-Linked Natural Rubber Elucidated by Time-Domain NMR
Source: Polymers (Basel). 2025 Apr 15;17(8):1063. doi: 10.3390/polym17081063 (PMC12030170; doi:10.3390/polym17081063)
Supplement: Supplementary file 1 [file polymers-17-01063-s001.zip]

Archive with 1 entries (1 files):
- polymers-3473880-supplementary.pdf
